# Supplementary material for: Determination of Diphtheria Toxin in Bacterial Cultures by Enzyme Immunoassay
Source: Diagnostics (Basel). 2022 Sep 11;12(9):2204. doi: 10.3390/diagnostics12092204 (PMC9498204; doi:10.3390/diagnostics12092204)
Supplement: Supplementary file 1 [file diagnostics-12-02204-s001.zip]

Archive with 1 entries (1 files):
- diagnostics-1890048-supplementary.pdf
